# Supplementary material for: Movement, demographics, and occupancy dynamics of a federally-threatened salamander: evaluating the adequacy of critical habitat
Source: PeerJ. 2016 Mar 15;4:e1817. doi: 10.7717/peerj.1817 (PMC4797769; doi:10.7717/peerj.1817)
Supplement: Supplemental Information 4 [file peerj-04-1817-s004.inp]

10001001 0 1 0 0 0 0 0 0 0 33.28
11001100 0 1 0 0 0 0 0 0 0 32.92
10000000 0 1 0 0 0 0 0 0 0 30.94
10000000 0 1 0 0 0 0 0 0 0 25.74
10100000 0 0 1 0 0 0 0 0 0 27.32
10010100 0 0 1 0 0 0 0 0 0 30.04
10000000 0 0 1 0 0 0 0 0 0 28.05
10000000 0 0 0 1 0 0 0 0 0 29.06
10000000 0 0 0 1 0 0 0 0 0 34.11
10000000 0 0 0 1 0 0 0 0 0 35.33
00100000 0 0 0 0 1 0 0 0 0 32.46
10000000 0 0 0 1 0 0 0 0 0 32.46
11000000 0 0 0 1 0 0 0 0 0 28.21
11111000 0 0 0 1 0 0 0 0 0 32.15
00101100 0 0 0 0 0 1 0 0 0 25.35
10000000 0 0 0 1 0 0 0 0 0 25.35
10000000 0 0 0 1 0 0 0 0 0 29.05
10110000 0 0 0 1 0 0 0 0 0 26.71
10000000 0 0 0 1 0 0 0 0 0 31.15
11110000 0 0 0 1 0 0 0 0 0 31.3675
10000000 0 0 0 1 0 0 0 0 0 25.06
10000000 0 0 0 1 0 0 0 0 0 13.91
10000000 0 0 0 0 1 0 0 0 0 31.47
10000000 0 0 0 0 1 0 0 0 0 32.74
00010000 0 0 0 1 0 0 0 0 0 29.14
10100000 0 0 0 0 1 0 0 0 0 29.14
10100000 0 0 0 0 1 0 0 0 0 25.22
10000000 0 0 0 0 1 0 0 0 0 25.83
11111110 0 0 0 0 1 0 0 0 0 27
10000000 0 0 0 0 1 0 0 0 0 23.26
10000000 0 0 0 0 0 1 0 0 0 32.16
11011000 0 0 0 0 0 1 0 0 0 29.935
01000000 0 0 0 0 0 0 0 0 1 35.655
10000000 0 0 0 0 0 1 0 0 0 35.655
10000000 0 0 0 0 0 0 1 0 0 32.78
01000000 1 0 0 0 0 0 0 0 0 31.72
01010000 1 0 0 0 0 0 0 0 0 31.735
00010000 0 0 1 0 0 0 0 0 0 35.83
01000000 0 1 0 0 0 0 0 0 0 35.83
01000000 0 1 0 0 0 0 0 0 0 28.35
01000100 0 1 0 0 0 0 0 0 0 31.635
01000000 0 1 0 0 0 0 0 0 0 28.12
01000000 0 0 1 0 0 0 0 0 0 33.54
00000101 1 0 0 0 0 0 0 0 0 30.43
01000000 0 0 1 0 0 0 0 0 0 30.4333333333333
01000000 0 0 1 0 0 0 0 0 0 34.27
01000000 0 0 1 0 0 0 0 0 0 30.74
00000010 0 1 0 0 0 0 0 0 0 27.71
01000000 0 0 1 0 0 0 0 0 0 27.71
01000000 0 0 1 0 0 0 0 0 0 27.57
01000000 0 0 0 1 0 0 0 0 0 32.55
00100000 0 1 0 0 0 0 0 0 0 28.525
01000000 0 0 0 1 0 0 0 0 0 28.525
01110010 0 0 0 1 0 0 0 0 0 29.128
01000000 0 0 0 1 0 0 0 0 0 27.285
01110000 0 0 0 1 0 0 0 0 0 33.57
01000000 0 0 0 1 0 0 0 0 0 21.24
01100000 0 0 0 1 0 0 0 0 0 27.48
01110000 0 0 0 1 0 0 0 0 0 28.5133333333333
01110110 0 0 0 1 0 0 0 0 0 31.6433333333333
01000000 0 0 0 1 0 0 0 0 0 28.4
01011010 0 0 0 1 0 0 0 0 0 33.6225
01110000 0 0 0 1 0 0 0 0 0 34.27
01110000 0 0 0 1 0 0 0 0 0 34.4266666666667
01000000 0 0 0 1 0 0 0 0 0 15.43
01000000 0 0 0 1 0 0 0 0 0 9.85
01000000 0 0 0 0 1 0 0 0 0 23.64
01000000 0 0 0 0 1 0 0 0 0 32.15
01000000 0 0 0 0 1 0 0 0 0 34.15
01000000 0 0 0 0 1 0 0 0 0 34.8
01111000 0 0 0 0 1 0 0 0 0 23.9425
01000000 0 0 0 0 1 0 0 0 0 25.82
01000000 0 0 0 0 1 0 0 0 0 24.42
01000000 0 0 0 0 1 0 0 0 0 11.4
01000000 0 0 0 0 1 0 0 0 0 9.71
01000000 0 0 0 0 0 1 0 0 0 33.9
01010000 0 0 0 0 0 1 0 0 0 28.98
01000000 0 0 0 0 0 1 0 0 0 30.65
01000000 0 0 0 0 0 1 0 0 0 32.44
01000000 0 0 0 0 0 0 1 0 0 8.2
01000000 0 0 0 0 0 0 1 0 0 31.08
01000100 0 0 0 0 0 0 1 0 0 31.62
01000000 0 0 0 0 0 0 0 1 0 32.29
01000000 0 0 0 0 0 0 0 0 1 33.28
00100000 1 0 0 0 0 0 0 0 0 12.43
00100000 1 0 0 0 0 0 0 0 0 9.69
00100000 1 0 0 0 0 0 0 0 0 9.74
00100000 1 0 0 0 0 0 0 0 0 10.77
00101000 1 0 0 0 0 0 0 0 0 32.19
00100100 1 0 0 0 0 0 0 0 0 30.015
00100000 0 1 0 0 0 0 0 0 0 32.95
00110000 0 1 0 0 0 0 0 0 0 33.74
00100000 0 1 0 0 0 0 0 0 0 12.66
00100000 0 0 1 0 0 0 0 0 0 29.98
00110000 0 0 1 0 0 0 0 0 0 26.32
00100000 0 0 1 0 0 0 0 0 0 10.42
00100000 0 0 0 1 0 0 0 0 0 32.02
00110000 0 0 0 1 0 0 0 0 0 32.22
00100000 0 0 0 1 0 0 0 0 0 19.08
00100000 0 0 0 1 0 0 0 0 0 32.48
00100000 0 0 0 1 0 0 0 0 0 9.21
00110000 0 0 0 1 0 0 0 0 0 17.34
00100000 0 0 0 1 0 0 0 0 0 9.77
00100000 0 0 0 1 0 0 0 0 0 29.7
00111110 0 0 0 1 0 0 0 0 0 31.1533333333333
00100000 0 0 0 1 0 0 0 0 0 31.65
00110100 0 0 0 1 0 0 0 0 0 30.06
00100000 0 0 0 1 0 0 0 0 0 26.66
00110000 0 0 0 1 0 0 0 0 0 30.03
00100000 0 0 0 1 0 0 0 0 0 11.44
00100000 0 0 0 0 1 0 0 0 0 30.14
00100000 0 0 0 0 1 0 0 0 0 31.065
00100000 0 0 0 0 1 0 0 0 0 32.34
00110100 0 0 0 0 1 0 0 0 0 26.57
00100000 0 0 0 0 1 0 0 0 0 33.34
00111100 0 0 0 0 1 0 0 0 0 31.4475
00110000 0 0 0 0 1 0 0 0 0 32.39
00101100 0 0 0 0 1 0 0 0 0 32.62
00110000 0 0 0 0 1 0 0 0 0 32.8
00100000 0 0 0 0 1 0 0 0 0 30.24
00001000 0 0 0 1 0 0 0 0 0 30.2933333333333
00110000 0 0 0 0 1 0 0 0 0 30.2933333333333
00110000 0 0 0 0 1 0 0 0 0 25.505
00100000 0 0 0 0 1 0 0 0 0 11.67
00100000 0 0 0 0 1 0 0 0 0 11.84
00100000 0 0 0 0 1 0 0 0 0 9.86
00101000 0 0 0 0 1 0 0 0 0 11.24
00100000 0 0 0 0 1 0 0 0 0 10.29
00100000 0 0 0 0 1 0 0 0 0 9.18
00111010 0 0 0 0 0 1 0 0 0 32.11
00111000 0 0 0 0 0 1 0 0 0 29.0766666666667
00100100 0 0 0 0 0 1 0 0 0 31.775
00110000 0 0 0 0 0 1 0 0 0 30.25
00100000 0 0 0 0 0 0 1 0 0 31.72
00100000 0 0 0 0 0 0 1 0 0 30.39
00110100 0 0 0 0 0 0 1 0 0 33.46
00100000 0 0 0 0 0 0 0 0 1 33.06
00100000 0 0 0 0 0 0 0 0 1 33.17
00010000 1 0 0 0 0 0 0 0 0 10.58
00011100 1 0 0 0 0 0 0 0 0 11.14
00010100 1 0 0 0 0 0 0 0 0 11.32
00010000 1 0 0 0 0 0 0 0 0 9.58
00010000 1 0 0 0 0 0 0 0 0 11.44
00010000 1 0 0 0 0 0 0 0 0 12.84
00010000 1 0 0 0 0 0 0 0 0 11.8
00011000 1 0 0 0 0 0 0 0 0 34.36
00010000 0 1 0 0 0 0 0 0 0 34.57
00010000 0 1 0 0 0 0 0 0 0 10.11
00010000 0 1 0 0 0 0 0 0 0 10.11
00011000 0 0 1 0 0 0 0 0 0 25.84
00010000 0 0 1 0 0 0 0 0 0 33.11
00010100 0 0 0 1 0 0 0 0 0 31.97
00010000 0 0 0 1 0 0 0 0 0 30.6
00010000 0 0 0 1 0 0 0 0 0 31.75
00010000 0 0 0 1 0 0 0 0 0 25.64
00010000 0 0 0 1 0 0 0 0 0 31.25
00010000 0 0 0 1 0 0 0 0 0 10.33
00010000 0 0 0 1 0 0 0 0 0 9.92
00010000 0 0 0 1 0 0 0 0 0 10.06
00010000 0 0 0 0 1 0 0 0 0 31.88
00010110 0 0 0 0 1 0 0 0 0 32.54
00010000 0 0 0 0 1 0 0 0 0 32.405
00010010 0 0 0 0 1 0 0 0 0 25.805
00010000 0 0 0 0 1 0 0 0 0 31.61
00010000 0 0 0 0 1 0 0 0 0 26.87
00011000 0 0 0 0 1 0 0 0 0 24.765
00000010 0 0 0 1 0 0 0 0 0 32.82
00010000 0 0 0 0 1 0 0 0 0 32.82
00010000 0 0 0 0 1 0 0 0 0 33
00010100 0 0 0 0 1 0 0 0 0 34.18
00010000 0 0 0 0 0 1 0 0 0 35.07
00010000 0 0 0 0 0 1 0 0 0 30.35
00010000 0 0 0 0 0 1 0 0 0 32.37
00010000 0 0 0 0 0 1 0 0 0 30.26
00010000 0 0 0 0 0 1 0 0 0 31.74
00010000 0 0 0 0 0 0 1 0 0 33.55
00010000 0 0 0 0 0 0 1 0 0 31.4
00010000 0 0 0 0 0 0 1 0 0 32.335
00001000 1 0 0 0 0 0 0 0 0 11.38
00001000 1 0 0 0 0 0 0 0 0 11.3
00001000 0 1 0 0 0 0 0 0 0 28.06
00001000 0 1 0 0 0 0 0 0 0 28.34
00001000 0 0 1 0 0 0 0 0 0 24.7
00001000 0 0 1 0 0 0 0 0 0 26.55
00001110 0 0 0 1 0 0 0 0 0 35.11
00001000 0 0 0 1 0 0 0 0 0 30.98
00001000 0 0 0 1 0 0 0 0 0 9.37
00001000 0 0 0 0 1 0 0 0 0 27.61
00001000 0 0 0 0 1 0 0 0 0 31.685
00001000 0 0 0 0 1 0 0 0 0 23.86
00001000 0 0 0 0 1 0 0 0 0 28.25
00001000 0 0 0 0 0 1 0 0 0 33.03
00001010 0 0 0 0 0 0 1 0 0 32.17
00001000 0 0 0 0 0 0 1 0 0 30.58
00000100 1 0 0 0 0 0 0 0 0 32.29
00000100 1 0 0 0 0 0 0 0 0 32.67
00000110 1 0 0 0 0 0 0 0 0 11.87
00000100 1 0 0 0 0 0 0 0 0 9.93
00000110 1 0 0 0 0 0 0 0 0 12.395
00000101 1 0 0 0 0 0 0 0 0 15.375
00000100 0 1 0 0 0 0 0 0 0 27.17
00000010 0 0 1 0 0 0 0 0 0 31.43
00000100 0 1 0 0 0 0 0 0 0 31.43
00000010 0 0 1 0 0 0 0 0 0 33.22
00000100 0 1 0 0 0 0 0 0 0 33.22
00000100 0 0 1 0 0 0 0 0 0 27.83
00000100 0 0 1 0 0 0 0 0 0 31.5
00000100 0 0 1 0 0 0 0 0 0 31.47
00000100 0 0 1 0 0 0 0 0 0 34.06
00000110 0 0 1 0 0 0 0 0 0 32.38
00000100 0 0 0 1 0 0 0 0 0 31.06
00000100 0 0 0 0 1 0 0 0 0 26.56
00000110 0 0 0 0 1 0 0 0 0 25.41
00000100 0 0 0 0 1 0 0 0 0 10.36
00000100 0 0 0 0 1 0 0 0 0 13.43
00000100 0 0 0 0 1 0 0 0 0 11.925
00000110 0 0 0 0 1 0 0 0 0 9.615
00000100 0 0 0 0 0 1 0 0 0 35.06
00000100 0 0 0 0 0 1 0 0 0 9.95
00000110 0 0 0 0 0 1 0 0 0 33.46
00000100 0 0 0 0 0 1 0 0 0 32.85
00000100 0 0 0 0 0 1 0 0 0 9.99
00000100 0 0 0 0 0 0 1 0 0 33.9
00000100 0 0 0 0 0 0 1 0 0 31.19
00000100 0 0 0 0 0 0 1 0 0 34.97
00000110 0 0 0 0 0 0 1 0 0 34.74
00000010 0 0 0 0 0 1 0 0 0 35.35
00000100 0 0 0 0 0 0 0 0 1 35.35
00000011 1 0 0 0 0 0 0 0 0 13.96
00000010 1 0 0 0 0 0 0 0 0 14.82
00000011 1 0 0 0 0 0 0 0 0 14.94
00000010 1 0 0 0 0 0 0 0 0 11.02
00000010 1 0 0 0 0 0 0 0 0 12.81
00000010 1 0 0 0 0 0 0 0 0 15.84
00000010 0 1 0 0 0 0 0 0 0 28.69
00000010 0 1 0 0 0 0 0 0 0 28.79
00000010 0 1 0 0 0 0 0 0 0 31.77
00000010 0 1 0 0 0 0 0 0 0 25.77
00000010 0 1 0 0 0 0 0 0 0 32.08
00000010 0 1 0 0 0 0 0 0 0 12.19
00000010 0 0 1 0 0 0 0 0 0 9.2
00000010 0 0 0 1 0 0 0 0 0 11.22
00000010 0 0 0 1 0 0 0 0 0 9.8
00000010 0 0 0 1 0 0 0 0 0 36.54
00000010 0 0 0 1 0 0 0 0 0 25.975
00000010 0 0 0 1 0 0 0 0 0 28.9
00000010 0 0 0 1 0 0 0 0 0 30.185
00000010 0 0 0 1 0 0 0 0 0 28.81
00000010 0 0 0 0 1 0 0 0 0 32.595
00000010 0 0 0 0 1 0 0 0 0 10.34
00000010 0 0 0 0 1 0 0 0 0 9.98
00000001 1 0 0 0 0 0 0 0 0 14.5
00000001 1 0 0 0 0 0 0 0 0 13.53
00000001 1 0 0 0 0 0 0 0 0 14.07
00000001 1 0 0 0 0 0 0 0 0 13.05
00000001 1 0 0 0 0 0 0 0 0 13.53
00000001 1 0 0 0 0 0 0 0 0 11.13
00000001 1 0 0 0 0 0 0 0 0 11.19
00000001 1 0 0 0 0 0 0 0 0 13.59
00000001 1 0 0 0 0 0 0 0 0 12.37
00000001 0 1 0 0 0 0 0 0 0 33.52
00000001 0 1 0 0 0 0 0 0 0 24.37
00000001 0 1 0 0 0 0 0 0 0 31.28
