# Supplementary material for: Movement, demographics, and occupancy dynamics of a federally-threatened salamander: evaluating the adequacy of critical habitat
Source: PeerJ. 2016 Mar 15;4:e1817. doi: 10.7717/peerj.1817 (PMC4797769; doi:10.7717/peerj.1817)
Supplement: Supplemental Information 5 [file peerj-04-1817-s005.inp]

A000A00A 1 33.28
BB00BB00 1 32.92
A0000000 1 30.94
B0000000 1 25.74
A0A00000 1 27.32
B00B0B00 1 30.0366666666667
A0000000 1 28.05
B0000000 1 29.06
A0000000 1 34.11
B0000000 1 35.33
A0B00000 1 32.46
BB000000 1 28.21
AAAAA000 1 32.1466666666667
B0A0BB00 1 25.35
A0000000 1 29.05
B0BB0000 1 26.71
A0000000 1 31.15
BBBB0000 1 31.3675
A0000000 1 25.06
B0000000 1 13.91
A0000000 1 31.47
B0000000 1 32.74
A0AB0000 1 29.14
B0B00000 1 25.22
A0000000 1 25.83
BBBBBBB0 1 27
A0000000 1 23.26
B0000000 1 32.16
AA0AA000 1 29.935
BA000000 1 35.655
A0000000 1 32.78
0B000000 1 31.72
0A0A0000 1 31.735
0B0A0000 1 35.83
0A000000 1 28.35
0B000B00 1 31.635
0A000000 1 28.12
0B000000 1 33.54
0A000B0A 1 30.4333333333333
0B000000 1 34.27
0A000000 1 30.74
0B0000A0 1 27.71
0A000000 1 27.57
0B000000 1 32.55
0AB00000 1 28.525
0BBB00B0 1 29.128
0A000000 1 27.285
0BBB0000 1 33.5733333333333
0A000000 1 21.24
0BB00000 1 27.48
0AAA0000 1 28.5133333333333
0BBB0BB0 1 31.6433333333333
0A000000 1 28.4
0B0BB0B0 1 33.6225
0AAA0000 1 34.27
0BBB0000 1 34.4266666666667
0A000000 1 15.43
0B000000 1 9.85
0A000000 1 23.64
0B000000 1 32.15
0A000000 1 34.15
0B000000 1 34.8
0AAAA000 1 23.9425
0B000000 1 25.82
0A000000 1 24.42
0B000000 1 11.4
0A000000 1 9.71
0B000000 1 33.9
0A0A0000 1 28.98
0B000000 1 30.65
0A000000 1 32.44
0B000000 1 8.2
0A000000 1 31.08
0B000B00 1 31.62
0A000000 1 32.29
0B000000 1 33.28
00A00000 1 12.43
00B00000 1 9.69
00A00000 1 9.74
00B00000 1 10.77
00A0A000 1 32.19
00B00B00 1 30.015
00A00000 1 32.95
00BB0000 1 33.74
00A00000 1 12.66
00B00000 1 29.98
00AA0000 1 26.32
00B00000 1 10.42
00A00000 1 32.02
00BB0000 1 32.22
00A00000 1 19.08
00B00000 1 32.48
00A00000 1 9.21
00BB0000 1 17.34
00A00000 1 9.77
00B00000 1 29.7
00AAAAA0 1 31.1533333333333
00B00000 1 31.65
00AA0A00 1 30.06
00B00000 1 26.66
00AA0000 1 30.03
00B00000 1 11.44
00A00000 1 30.14
00B00000 1 31.065
00A00000 1 32.34
00BB0B00 1 26.57
00A00000 1 33.34
00BBBB00 1 31.4475
00AA0000 1 32.39
00B0AB00 1 32.62
00AA0000 1 32.8
00B00000 1 30.24
00AAB000 1 30.2933333333333
00BB0000 1 25.505
00A00000 1 11.67
00B00000 1 11.84
00A00000 1 9.86
00B0B000 1 11.24
00A00000 1 10.29
00B00000 1 9.18
00AAA0A0 1 32.11
00BBB000 1 29.0766666666667
00A00A00 1 31.775
00BA0000 1 30.25
00A00000 1 31.72
00B00000 1 30.39
00AA0A00 1 33.46
00B00000 1 33.06
00A00000 1 33.17
000B0000 1 10.58
000AAA00 1 11.14
000B0B00 1 11.32
000A0000 1 9.58
000B0000 1 11.44
000A0000 1 12.84
000B0000 1 11.8733333333333
000AA000 1 34.36
000B0000 1 34.57
000A0000 1 10.11
000B0000 1 10.11
000AA000 1 25.8433333333333
000B0000 1 33.11
000A0A00 1 31.97
000B0000 1 30.6
000A0000 1 31.75
000B0000 1 25.64
000A0000 1 31.25
000B0000 1 10.33
000A0000 1 9.92
000B0000 1 10.06
000A0000 1 31.88
000B0BB0 1 32.54
000A0000 1 32.405
000B00B0 1 25.805
000A0000 1 31.61
000B0000 1 26.87
000AA000 1 24.765
000B00A0 1 32.8233333333333
000A0000 1 33
000B0A00 1 34.18
000A0000 1 35.07
000B0000 1 30.35
000A0000 1 32.37
000B0000 1 30.26
000A0000 1 31.74
000B0000 1 33.55
000A0000 1 31.4
000B0000 1 32.335
0000A000 1 11.38
0000B000 1 11.3
0000A000 1 28.06
0000B000 1 28.34
0000A000 1 24.7
0000B000 1 26.55
0000AAA0 1 35.1066666666667
0000B000 1 30.98
0000A000 1 9.37
0000B000 1 27.61
0000A000 1 31.685
0000B000 1 23.86
0000A000 1 28.25
0000B000 1 33.03
0000A0A0 1 32.1733333333333
0000B000 1 30.58
00000A00 1 32.29
00000B00 1 32.67
00000AA0 1 11.8733333333333
00000B00 1 9.93
00000AA0 1 12.395
00000B0B 1 15.375
00000A00 1 27.17
00000BA0 1 31.4333333333333
00000AB0 1 33.22
00000B00 1 27.83
00000A00 1 31.5
00000B00 1 31.47
00000A00 1 34.06
00000BB0 1 32.38
00000A00 1 31.06
00000B00 1 26.56
00000AA0 1 25.41
00000B00 1 10.36
00000A00 1 13.43
00000B00 1 11.925
00000AA0 1 9.615
00000B00 1 35.06
00000A00 1 9.95
00000BB0 1 33.46
00000A00 1 32.85
00000B00 1 9.99
00000A00 1 33.9
00000B00 1 31.19
00000A00 1 34.97
00000BB0 1 34.74
00000AB0 1 35.35
000000BB 1 13.96
000000A0 1 14.82
000000BB 1 14.94
000000A0 1 11.02
000000B0 1 12.81
000000A0 1 15.84
000000B0 1 28.69
000000A0 1 28.79
000000B0 1 31.77
000000A0 1 25.77
000000B0 1 32.08
000000A0 1 12.19
000000B0 1 9.2
000000A0 1 11.22
000000B0 1 9.8
000000A0 1 36.54
000000B0 1 25.975
000000A0 1 28.9
000000B0 1 30.185
000000A0 1 28.81
000000B0 1 32.595
000000A0 1 10.34
000000B0 1 9.98
0000000A 1 14.5
0000000B 1 13.53
0000000A 1 14.07
0000000B 1 13.05
0000000A 1 13.53
0000000B 1 11.13
0000000A 1 11.19
0000000B 1 13.59
0000000A 1 12.37
0000000B 1 33.52
0000000A 1 24.37
0000000B 1 31.28
