# Supplementary material for: Movement, demographics, and occupancy dynamics of a federally-threatened salamander: evaluating the adequacy of critical habitat
Source: PeerJ. 2016 Mar 15;4:e1817. doi: 10.7717/peerj.1817 (PMC4797769; doi:10.7717/peerj.1817)
Supplement: Supplemental Information 6 [file peerj-04-1817-s006.csv]

id	NAME	tribnames	sitenums	sal1	sal2	sal3	sal4	sal5	sal6	sal7	sal8	sal9	CA	MH	Barrow	Main	Trib2	Trib4	Trib7	urb	RC1	WD1	TS1	RC2	WD2	TS2	RC3	WD3	TS3
1	Barrow Trib @ JPS Occupancy Site 029	Barrow Trib	29	0	0	0	0	0	0	0	0	0	0	1	1	0	0	0	0	1	40.49768519	1.14641194	2.805515928	5.875429553	6.022622222	2.511785314	19.47033898	19.89121356	0.245899258
2	Barrow Trib @ JPS Occupancy Site 030	Barrow Trib	30	0	0	0	0	0	0	0	0	0	0	1	1	0	0	0	0	1	-1.168981481	6.53121194	2.838030602	-16.45790378	18.41782222	2.299534896	-12.19632768	17.85921356	-0.637623439
3	Barrow Trib @ JPS Occupancy Site 031	Barrow Trib	31	0	0	0	0	0	0	0	0	0	0	0	1	0	0	0	0	1	22.16435185	-2.10478806	2.486552055	12.54209622	-4.137377778	0.79835576	4.470338983	4.651213559	-0.590652684
4	Barrow Trib @ JPS Occupancy Site 032	Barrow Trib	32	0	0	0	0	0	0	0	0	0	0	1	1	0	0	0	0	1	5.497685185	8.05521194	3.575900059	-7.041237113	-2.003777778	1.496535453	-17.19632768	2.822413559	-0.56795667
5	Barrow Trib @ JPS Occupancy Site 033	Barrow Trib	33	0	0	0	0	0	0	0	0	0	0	0	1	0	0	0	0	1	-38.83564815	-7.18478806	3.316467469	-32.79123711	-8.709377778	1.913929406	-32.86299435	-5.508786441	-0.876428813
6	Barrow Trib @ JPS Occupancy Site 034	Barrow Trib	34	0	0	0	0	0	0	0	0	0	1	1	1	0	0	0	0	1	-43.16898148	-5.66078806	2.99406975	-34.79123711	-3.832577778	1.666398022	-34.19632768	-3.781586441	-0.276144266
7	Barrow Trib @ JPS Occupancy Site 035	Barrow Trib	35	0	0	0	0	0	0	0	0	0	0	1	1	0	0	0	0	1	-22.83564815	-6.16878806	1.629185926	-21.45790378	-5.153377778	1.195213659	-21.19632768	-3.273586441	-0.58599487
8	Barrow Trib @ JPS Occupancy Site 036	Barrow Trib	36	0	0	0	0	0	0	0	0	0	0	0	1	0	0	0	0	1	43.83101852	-4.64478806	1.809141658	34.20876289	-7.591777778	0.959289204	1.13700565	-3.476786441	-0.237168305
9	Barrow Trib @ JPS Occupancy Site 037	Barrow Trib	37	0	0	0	0	0	0	0	0	0	0	0	1	0	0	0	0	1	38.83101852	-1.59678806	2.368486018	2.54209622	-4.950177778	1.149475383	26.13700565	-5.203986441	-0.599125585
10	Barrow Trib @ JPS Occupancy Site 038	Barrow Trib	38	0	0	0	0	0	0	0	0	1	1	0	1	0	0	0	0	1	-42.83564815	-7.69278806	0.969903436	-34.79123711	-9.420577778	0.407574086	-33.19632768	-4.695986441	-0.325898491
11	Barrow Trib @ JPS Occupancy Site 039	Barrow Trib	39	0	0	0	0	1	1	1	0	0	0	1	1	0	0	0	0	1	-14.50231481	28.37521194	0.641149331	-21.79123711	20.75462222	1.726676114	56.13700565	-0.428786441	-0.420261472
12	Barrow Trib @ JPS Occupancy Site 040	Barrow Trib	40	0	0	0	0	0	0	0	0	0	0	0	1	0	0	0	0	1	47.16435185	-5.66078806	0.38700534	40.87542955	-1.78E-15	-0.601217643	39.47033898	-1.343186441	-0.590652684
13	Barrow Trib @ JPS Occupancy Site 041	Barrow Trib	41	0	NA	0	0	0	0	0	0	0	1	0	1	0	0	0	0	1	27.99768519	-8.70878806	4.100601617	-10.79123711	-1.78E-15	1.28561133	-13.86299435	1.501613559	0.427753054
14	Barrow Trib @ JPS Occupancy Site 042	Barrow Trib	42	2	2	2	2	2	2	0	0	NA	0	0	1	0	0	0	0	1	NA	NA	NA	NA	NA	NA	29.47033898	-9.064786441	0.312839005
15	Barrow Trib @ JPS Occupancy Site 043	Barrow Trib	43	2	2	2	NA	NA	NA	1	1	1	0	0	1	0	0	0	0	1	NA	NA	NA	14.20876289	NA	NA	-4.529661017	0.384013559	-0.122434112
16	Barrow Trib @ JPS Occupancy Site 044	Barrow Trib	44	1	1	1	0	0	0	0	0	0	0	1	1	0	0	0	0	1	50.49768519	-7.38798806	0.452757404	37.54209622	-1.78E-15	0.07124127	32.80367232	-2.968786441	0.01430893
17	Barrow Trib @ JPS Occupancy Site 045	Barrow Trib	45	1	1	1	1	1	1	1	1	1	0	1	1	0	0	0	0	1	42.16435185	-1.59678806	-0.943951717	35.87542955	-1.78E-15	0.272910668	17.80367232	2.924013559	0.206333176
18	Barrow Trib @ JPS Occupancy Site 046	Barrow Trib	46	0	1	1	1	1	0	0	1	0	0	1	1	0	0	0	0	1	-14.50231481	-6.16878806	0.673157152	-2.45790378	-1.78E-15	0.182249951	12.80367232	-0.428786441	-0.114269245
19	Barrow Trib @ JPS Occupancy Site 048	Barrow Trib	48	0	0	0	NA	NA	NA	1	1	0	0	1	1	0	0	0	0	1	-1.168981481	-7.69278806	2.996643323	-5.791237113	NA	NA	-18.86299435	-2.867186441	-0.695666772
20	Bull Creek @ JPS Occupancy Site 057	Bull Creek	57	1	1	1	1	1	1	1	1	1	0	1	0	1	0	0	0	0	5.497685185	-2.61278806	-1.517541739	14.20876289	-7.591777778	-0.941714233	-2.196327684	-1.546386441	-0.708514278
21	Bull Creek @ JPS Occupancy Site 058	Bull Creek	58	2	2	2	2	2	2	1	1	1	1	0	0	1	0	0	0	0	NA	NA	NA	NA	NA	NA	-34.86299435	-12.51918644	0.742739832
22	Bull Creek @ JPS Occupancy Site 059	Bull Creek	59	2	2	2	2	2	2	0	0	0	1	0	0	1	0	0	0	0	NA	NA	NA	NA	NA	NA	-31.52966102	7.394413559	-0.563947785
23	Bull Creek @ JPS Occupancy Site 060	Bull Creek	60	2	2	2	1	0	NA	0	0	0	0	0	0	1	0	0	0	0	NA	NA	NA	-20.79123711	-3.222977778	0	9.470338983	5.667213559	-0.139786872
24	Bull Creek @ JPS Occupancy Site 061	Bull Creek	61	0	0	0	0	NA	1	0	1	1	1	1	0	1	0	0	0	0	-37.83564815	7.54721194	-0.649440684	-28.29123711	0.129822222	-1.362698157	-28.19632768	3.025613559	0.030893245
25	Bull Creek @ JPS Occupancy Site 062	Bull Creek	62	0	0	1	0	NA	1	0	0	1	1	0	0	1	0	0	0	0	-38.50231481	-5.15278806	-1.307400186	-28.79123711	-7.998177778	-1.567759124	-23.86299435	-1.444786441	0.058751881
26	Bull Creek @ JPS Occupancy Site 063	Bull Creek	63	1	0	1	0	1	1	1	1	1	0	1	0	1	0	0	0	0	15.49768519	8.56321194	-1.543083606	27.54209622	-0.987777778	-0.17096586	44.47033898	17.35121356	0.385748753
27	Bull Creek @ JPS Occupancy Site 064	Bull Creek	64	NA	NA	NA	1	0	NA	1	0	1	0	1	0	1	0	0	0	0	45.49768519	NA	NA	49.20876289	-5.254977778	-1.723322615	54.47033898	-6.727986441	0.581214766
28	Bull Creek @ JPS Occupancy Site 065	Bull Creek	65	2	2	2	1	0	NA	1	0	1	0	0	0	1	0	0	0	0	NA	NA	NA	49.20876289	-2.918177778	-0.754586325	33.80367232	-3.070386441	1.241481028
29	Bull Creek @ JPS Occupancy Site 066	Bull Creek	66	0	1	0	1	0	0	0	1	1	1	1	0	1	0	0	0	0	2.164351852	-7.18478806	-0.230102301	17.54209622	19.94182222	-0.746419177	-4.529661017	-0.327186441	1.110146038
30	Bull Creek @ JPS Occupancy Site 067	Bull Creek	67	1	1	0	1	1	1	0	1	1	0	1	0	1	0	0	0	0	-2.835648148	-0.07278806	-1.07595291	-18.12457045	11.40742222	-0.542924423	-17.19632768	-6.321586441	0.879201168
31	Bull Creek @ JPS Occupancy Site 068	Bull Creek	68	1	1	1	1	1	1	1	1	1	0	1	0	1	0	0	0	0	-32.83564815	-4.13678806	-0.27080563	-17.45790378	-6.677377778	-0.876929581	-23.52966102	-2.968786441	0.73857139
32	Bull Creek @ JPS Occupancy Site 069	Bull Creek	69	NA	NA	NA	1	1	1	1	1	1	1	0	0	1	0	0	0	0	-34.50231481	NA	NA	-30.12457045	0.637822222	-0.258820579	-32.86299435	0.892013559	0.858658233
33	Bull Creek @ JPS Occupancy Site 070	Bull Creek	70	1	1	1	1	1	1	1	0	1	1	1	0	1	0	0	0	0	-43.50231481	-7.18478806	-0.508535676	-34.45790378	-10.33497778	-1.086631948	-35.19632768	-10.48718644	-0.113406138
34	Bull Creek @ JPS Occupancy Site 071	Bull Creek	71	1	1	1	1	1	1	1	1	1	0	1	0	1	0	0	0	0	52.16435185	-2.10478806	-1.477954672	58.87542955	-3.426177778	-1.656052471	44.80367232	-5.915186441	-0.400202119
35	Bull Creek @ JPS Occupancy Site 072	Bull Creek	72	2	2	2	0	0	0	1	1	1	1	0	0	1	0	0	0	0	NA	NA	NA	-9.124570447	-0.276577778	-1.006121921	-30.52966102	-2.562386441	-0.046778797
36	Bull Creek @ JPS Occupancy Site 073	Bull Creek	73	NA	NA	NA	0	0	1	1	1	1	0	1	0	1	0	0	0	0	40.49768519	NA	NA	32.54209622	-9.115777778	-1.463755645	54.47033898	-8.048786441	-0.432015636
37	Bull Creek @ JPS Occupancy Site 074	Bull Creek	74	1	1	1	1	0	1	1	1	1	0	1	0	1	0	0	0	0	-4.502314815	-7.69278806	-0.633708633	-7.45790378	-4.543777778	-0.784916043	-14.86299435	-7.743986441	-0.966654157
38	Bull Creek @ JPS Occupancy Site 075	Bull Creek	75	2	2	2	2	2	2	0	NA	0	1	0	0	1	0	0	0	0	NA	NA	NA	NA	NA	NA	7.970338983	-9.064786441	0.928021904
39	Bull Creek @ JPS Occupancy Site 076	Bull Creek	76	NA	NA	NA	1	0	0	0	0	0	0	1	0	1	0	0	0	0	-19.50231481	NA	NA	-22.45790378	7.038622222	-0.255108981	-31.86299435	21.41521356	-1.107584876
40	Bull Creek @ JPS Occupancy Site 077	Bull Creek	77	NA	NA	NA	1	1	1	1	1	1	0	1	0	1	0	0	0	0	35.49768519	NA	NA	11.70876289	8.156222222	0.104580717	49.47033898	-5.000786441	-0.994890757
41	Bull Creek @ JPS Occupancy Site 080	Bull Creek	80	2	2	2	2	2	2	0	0	0	1	1	0	1	0	0	0	0	NA	NA	NA	NA	NA	NA	-13.86299435	-0.835186441	-0.815721807
42	Bull Creek @ JPS Occupancy Site 126	Bull Creek	126	NA	NA	NA	0	0	0	0	0	0	1	0	0	1	0	0	0	0	NA	NA	NA	5.208762887	6.937022222	-0.601403713	-15.52966102	9.528013559	0.171129003
43	Bull Creek @ JPS Occupancy Site 127	Bull Creek	127	NA	NA	NA	0	0	0	0	0	0	1	0	0	1	0	0	0	0	NA	NA	NA	-35.12457045	22.27862222	-0.325598567	-34.86299435	14.70961356	0.062411743
44	Bull Creek @ JPS Occupancy Site 128	Bull Creek	128	NA	NA	NA	1	0	1	1	0	1	0	1	0	1	0	0	0	0	NA	NA	NA	29.20876289	0.129822222	-1.464584615	32.80367232	2.924013559	0.106296191
45	Bull Creek @ JPS Occupancy Site 129	Bull Creek	129	NA	NA	NA	0	0	0	0	0	0	1	1	0	1	0	0	0	0	NA	NA	NA	-24.12457045	-1.698977778	-0.984724055	-26.86299435	1.603213559	0.433072447
46	Bull Creek @ JPS Occupancy Site 130	Bull Creek	130	NA	NA	NA	2	2	2	0	0	0	1	1	0	1	0	0	0	0	NA	NA	NA	NA	NA	NA	-34.86299435	5.464013559	0.786321517
47	Bull Creek @ JPS Occupancy Site 131	Bull Creek	131	NA	NA	NA	0	0	0	0	0	0	1	0	0	1	0	0	0	0	NA	NA	NA	-34.79123711	-1.089377778	0.775320306	-32.52966102	5.667213559	0.751202816
48	Bull Creek @ JPS Occupancy Site 132	Bull Creek	132	NA	NA	NA	0	0	0	0	0	0	0	1	0	1	0	0	0	0	NA	NA	NA	-34.12457045	-6.067777778	0.260092367	-34.52966102	-6.524786441	0.810539797
49	Bull Creek @ JPS Occupancy Site 133	Bull Creek	133	NA	NA	NA	0	0	0	0	0	0	0	0	0	1	0	0	0	0	NA	NA	NA	10.87542955	-0.479777778	-1.167640894	7.803672316	-4.187986441	0.662542787
50	Bull Creek @ JPS Occupancy Site 134	Bull Creek	134	NA	NA	NA	2	2	2	0	0	1	0	0	0	1	0	0	0	0	NA	NA	NA	NA	NA	NA	14.47033898	-3.476786441	1.255549085
51	Bull Creek @ JPS Occupancy Site 135	Bull Creek	135	NA	NA	NA	2	2	2	1	1	1	0	0	0	1	0	0	0	0	NA	NA	NA	NA	NA	NA	4.470338983	-7.642386441	1.504611991
52	Bull Creek @ JPS Occupancy Site 136	Bull Creek	136	NA	NA	NA	2	2	2	1	1	1	0	0	0	1	0	0	0	0	NA	NA	NA	NA	NA	NA	-18.86299435	14.10001356	0.787745417
53	Bull Creek Trib 2 @ JPS Occupancy Site 107	Bull Creek Trib 2	107	NA	NA	NA	2	2	2	0	0	NA	0	0	0	0	1	0	0	1	NA	NA	NA	NA	NA	NA	41.97033898	-6.829586441	-0.599328743
54	Bull Creek Trib 2 @ JPS Occupancy Site 108	Bull Creek Trib 2	108	NA	NA	NA	0	1	0	1	1	1	0	0	0	0	1	0	0	1	NA	NA	NA	35.87542955	5.921022222	0.687541285	49.47033898	-0.428786441	-0.392481635
55	Bull Creek Trib 2 @ JPS Occupancy Site 110	Bull Creek Trib 2	110	NA	NA	NA	0	0	0	0	0	0	0	0	0	0	1	0	0	1	NA	NA	NA	40.87542955	0.841022222	1.56789763	39.47033898	2.111213559	0.151443457
56	Bull Creek Trib 2 @ JPS Occupancy Site 111	Bull Creek Trib 2	111	NA	NA	NA	0	0	0	0	0	0	0	0	0	0	1	0	0	1	NA	NA	NA	45.87542955	-3.222977778	1.736650155	52.80367232	-7.032786441	-0.48945992
57	Bull Creek Trib 2 @ JPS Occupancy Site 112	Bull Creek Trib 2	112	NA	NA	NA	0	0	0	0	0	0	0	1	0	0	1	0	0	1	NA	NA	NA	-6.45790378	-5.254977778	2.049304494	21.13700565	-5.508786441	-0.145243981
58	Bull Creek Trib 2 @ JPS Occupancy Site 113	Bull Creek Trib 2	113	NA	NA	NA	1	1	0	0	0	0	0	0	0	0	1	0	0	1	NA	NA	NA	37.54209622	0.841022222	1.90142064	36.13700565	0.079213559	0.369702148
59	Bull Creek Trib 2 @ JPS Occupancy Site 114	Bull Creek Trib 2	114	NA	NA	NA	0	0	0	0	0	0	0	0	0	0	1	0	0	1	NA	NA	NA	-4.124570447	3.889022222	1.725974525	34.47033898	9.629613559	0.49367453
60	Bull Creek Trib 2 @ JPS Occupancy Site 115	Bull Creek Trib 2	115	NA	NA	NA	0	0	0	0	0	0	0	0	0	0	1	0	0	1	NA	NA	NA	34.20876289	8.969022222	1.041319437	27.80367232	6.175213559	-0.108573127
61	Bull Creek Trib 2 @ JPS Occupancy Site 116	Bull Creek Trib 2	116	NA	NA	NA	0	0	0	0	0	0	0	0	0	0	1	0	0	1	NA	NA	NA	12.54209622	-2.206977778	0.962492169	2.803672316	-5.813586441	0.731929554
62	Bull Creek Trib 2 @ JPS Occupancy Site 117	Bull Creek Trib 2	117	NA	NA	NA	0	0	0	0	0	0	0	0	0	0	1	0	0	1	NA	NA	NA	19.20876289	2.873022222	0.631395112	36.13700565	1.603213559	0.163324826
63	Bull Creek Trib 2 @ JPS Occupancy Site 118	Bull Creek Trib 2	118	NA	NA	NA	0	0	NA	0	0	1	0	0	0	0	1	0	0	1	NA	NA	NA	44.20876289	0.841022222	1.84756663	34.47033898	-0.428786441	0.876971085
64	Bull Creek Trib 2 @ JPS Occupancy Site 120	Bull Creek Trib 2	120	NA	NA	NA	2	2	2	0	0	0	0	0	0	0	1	0	0	1	NA	NA	NA	NA	NA	NA	25.47033898	-8.150386441	0.826721645
65	Bull Creek Trib 2 @ JPS Occupancy Site 121	Bull Creek Trib 2	121	NA	NA	NA	NA	NA	NA	0	0	0	0	0	0	0	1	0	0	1	NA	NA	NA	34.20876289	-1.292577778	NA	3.803672316	4.448013559	0.400047121
66	Bull Creek Trib 2 @ JPS Occupancy Site 122	Bull Creek Trib 2	122	NA	NA	NA	NA	NA	NA	0	0	0	0	0	0	0	1	0	0	1	NA	NA	NA	14.20876289	-3.730977778	NA	18.80367232	-8.353586441	0.497679935
67	Bull Creek Trib 2 @ JPS Occupancy Site 123	Bull Creek Trib 2	123	NA	NA	NA	0	0	0	0	0	0	0	1	0	0	1	0	0	1	NA	NA	NA	-33.12457045	-10.33497778	0.040499392	-28.86299435	-10.58878644	-0.776295562
68	Bull Creek Trib 2 @ JPS Occupancy Site 124	Bull Creek Trib 2	124	NA	NA	NA	2	2	2	0	0	0	0	0	0	0	1	0	0	1	NA	NA	NA	NA	NA	NA	42.80367232	-10.58878644	-0.308733892
69	Bull Creek Trib 4 @ JPS Occupancy Site 001	Bull Creek Trib 4	1	0	0	0	0	0	0	1	1	0	0	1	0	0	0	1	0	1	-9.502314815	15.67521194	-1.478484128	-34.45790378	15.06502222	-0.107667802	-25.86299435	16.43681356	-0.15032181
70	Bull Creek Trib 4 @ JPS Occupancy Site 002	Bull Creek Trib 4	2	0	0	0	0	0	0	0	0	0	0	0	0	0	0	1	0	1	45.49768519	0.43521194	-0.863354949	20.87542955	-2.511777778	1.648520055	37.80367232	3.838413559	0.740004495
71	Bull Creek Trib 4 @ JPS Occupancy Site 003	Bull Creek Trib 4	3	0	0	0	0	0	0	0	0	0	0	0	0	0	0	1	0	1	-42.16898148	2.46721194	-1.285056595	-34.79123711	4.295422222	1.545101825	-33.86299435	2.212813559	1.239878981
72	Bull Creek Trib 4 @ JPS Occupancy Site 004	Bull Creek Trib 4	4	0	0	0	0	0	0	0	0	0	0	0	0	0	0	1	0	1	-42.83564815	9.57921194	-1.27155433	-35.45790378	12.52502222	-0.602119643	-34.19632768	14.81121356	0.385863313
73	Bull Creek Trib 4 @ JPS Occupancy Site 005	Bull Creek Trib 4	5	1	1	1	1	1	1	1	1	1	0	0	0	0	0	1	0	1	48.83101852	-5.15278806	-1.020398417	34.20876289	-4.238977778	-0.36627293	36.13700565	-4.594386441	0.487261942
74	Bull Creek Trib 4 @ JPS Occupancy Site 006	Bull Creek Trib 4	6	1	1	1	1	1	0	1	1	1	0	0	0	0	0	1	0	1	37.16435185	6.02321194	-1.412741967	27.54209622	-2.511777778	-1.328446686	38.80367232	2.924013559	-0.13947676
75	Bull Creek Trib 4 @ JPS Occupancy Site 007	Bull Creek Trib 4	7	2	2	2	2	2	2	0	0	0	0	0	0	0	0	1	0	1	NA	NA	NA	NA	NA	NA	27.80367232	-1.444786441	0.222162758
76	Bull Creek Trib 4 @ JPS Occupancy Site 008	Bull Creek Trib 4	8	0	0	0	0	0	0	0	0	0	1	0	0	0	0	1	0	1	37.16435185	-6.16878806	-0.870217641	45.87542955	5.108222222	1.732112229	-18.52966102	17.35121356	0.437466969
77	Bull Creek Trib 4 @ JPS Occupancy Site 009	Bull Creek Trib 4	9	0	0	0	0	0	0	0	0	0	0	0	0	0	0	1	0	1	15.49768519	20.24721194	-1.385484816	15.87542955	-7.591777778	0.80929143	0.470338983	-5.203986441	0.016152135
78	Bull Creek Trib 4 @ JPS Occupancy Site 010	Bull Creek Trib 4	10	0	0	0	0	0	0	0	0	0	0	1	0	0	0	1	0	1	-26.16898148	-1.08878806	-0.826741668	-25.45790378	3.584222222	0.564680123	-26.86299435	8.410413559	-0.3020242
79	Bull Creek Trib 4 @ JPS Occupancy Site 011	Bull Creek Trib 4	11	1	1	1	0	0	0	1	1	0	0	1	0	0	0	1	0	1	-42.16898148	-10.23278806	-0.982347863	-34.79123711	-10.43657778	-1.210141247	-34.86299435	-8.048786441	0.654258006
80	Bull Creek Trib 4 @ JPS Occupancy Site 012	Bull Creek Trib 4	12	0	NA	1	2	2	2	0	1	1	0	0	0	0	0	1	0	1	40.49768519	-5.66078806	-1.577465836	NA	NA	NA	52.80367232	-7.540786441	-0.734372774
81	Bull Creek Trib 4 @ JPS Occupancy Site 013	Bull Creek Trib 4	13	2	2	2	2	2	2	0	1	1	1	0	0	0	0	1	0	1	NA	NA	NA	NA	NA	NA	4.470338983	3.635213559	1.242240956
82	Bull Creek Trib 4 @ JPS Occupancy Site 014	Bull Creek Trib 4	14	0	1	1	1	1	0	0	0	1	1	1	0	0	0	1	0	1	33.83101852	-4.13678806	-1.077634122	17.54209622	-0.174977778	-0.172230902	12.80367232	-5.508786441	1.567597869
83	Bull Creek Trib 4 @ JPS Occupancy Site 015	Bull Creek Trib 4	15	0	0	0	1	0	0	0	0	0	0	1	0	0	0	1	0	1	-21.16898148	1.45121194	-0.914774547	-28.12457045	-11.04617778	0.909601422	-18.86299435	-4.797586441	0.65699399
84	Bull Creek Trib 4 @ JPS Occupancy Site 016	Bull Creek Trib 4	16	0	0	0	0	0	0	0	0	0	1	1	0	0	0	1	0	1	32.16435185	-0.07278806	-0.758561571	0.875429553	-6.474177778	-0.680100215	-7.196327684	-5.000786441	0.743344327
85	Bull Creek Trib 4 @ JPS Occupancy Site 017	Bull Creek Trib 4	17	0	1	1	0	0	0	0	1	0	1	1	0	0	0	1	0	1	-37.83564815	-8.20078806	-1.515849978	-31.45790378	-9.623777778	-0.755386051	-26.52966102	-2.460786441	-0.260572441
86	Bull Creek Trib 4 @ JPS Occupancy Site 019	Bull Creek Trib 4	19	1	1	1	1	1	1	1	1	1	0	1	0	0	0	1	0	1	-41.50231481	-6.16878806	-1.419900581	-32.45790378	-4.137377778	-1.090150522	-32.52966102	-0.428786441	-0.564280914
87	Bull Creek Trib 4 @ JPS Occupancy Site 020	Bull Creek Trib 4	20	0	0	1	1	1	1	1	1	0	0	1	0	0	0	1	0	1	-1.168981481	12.11921194	-1.074500223	30.87542955	4.193822222	-0.727465182	27.80367232	3.228813559	1.733730772
88	Bull Creek Trib 4 @ JPS Occupancy Site 021	Bull Creek Trib 4	21	0	0	0	0	0	0	0	0	0	0	0	0	0	0	1	0	1	27.16435185	-0.07278806	-1.065490784	27.54209622	-2.003777778	-1.304446519	16.13700565	-1.444786441	0.586932223
89	Bull Creek Trib 4 @ JPS Occupancy Site 022	Bull Creek Trib 4	22	0	0	0	0	0	0	0	0	0	0	0	0	0	0	1	0	1	43.83101852	-2.61278806	-1.051244929	42.54209622	-3.934177778	-1.692037874	32.80367232	-6.524786441	0.893409924
90	Bull Creek Trib 4 @ JPS Occupancy Site 023	Bull Creek Trib 4	23	0	0	0	0	0	0	0	0	0	0	0	0	0	0	1	0	1	22.16435185	6.02321194	-0.703766007	20.87542955	6.429022222	-1.358768269	-3.86299435	11.76321356	1.003265022
91	Bull Creek Trib 4 @ JPS Occupancy Site 024	Bull Creek Trib 4	24	0	0	0	0	0	0	0	0	0	0	0	0	0	0	1	0	1	27.16435185	2.46721194	-1.250299566	22.54209622	-2.613377778	-1.521413188	9.470338983	-7.540786441	0.308544495
92	Bull Creek Trib 4 @ JPS Occupancy Site 025	Bull Creek Trib 4	25	0	0	0	0	0	0	1	0	0	0	0	0	0	0	1	0	1	33.83101852	-0.78398806	-1.067651701	56.87542955	-2.308577778	-1.3606153	46.13700565	-6.423186441	-0.457323863
93	Bull Creek Trib 4 @ JPS Occupancy Site 026	Bull Creek Trib 4	26	0	NA	1	0	0	NA	1	0	1	0	0	0	0	0	1	0	1	52.99768519	-8.20078806	-1.167343903	49.20876289	-6.067777778	-1.270774275	52.80367232	-6.016786441	-0.06449715
94	Bull Creek Trib 4 @ JPS Occupancy Site 027	Bull Creek Trib 4	27	0	NA	0	2	2	2	0	0	0	0	0	0	0	0	1	0	1	45.49768519	-7.18478806	-1.181486038	NA	NA	NA	37.80367232	-6.524786441	0.129921323
95	Bull Creek Trib 7 @ JPS Occupancy Site 081	Bull Creek Trib 7	81	0	0	0	0	0	0	0	0	0	0	1	0	0	0	0	1	0	-43.16898148	10.08721194	-1.073194549	-31.45790378	4.905022222	1.156099708	-29.19632768	5.667213559	-0.377114883
96	Bull Creek Trib 7 @ JPS Occupancy Site 082	Bull Creek Trib 7	82	0	0	1	1	0	1	0	0	1	0	1	0	0	0	0	1	0	-17.83564815	-0.07278806	-1.921964457	5.875429553	1.857022222	-0.947213745	-9.529661017	1.603213559	-0.474083838
97	Bull Creek Trib 7 @ JPS Occupancy Site 083	Bull Creek Trib 7	83	2	2	2	2	2	2	0	0	NA	1	0	0	0	0	0	1	0	NA	NA	NA	NA	NA	NA	-20.52966102	-6.524786441	-0.825602913
98	Bull Creek Trib 7 @ JPS Occupancy Site 084	Bull Creek Trib 7	84	2	2	2	2	2	2	0	0	NA	0	0	0	0	0	0	1	0	NA	NA	NA	NA	NA	NA	-26.02966102	-9.572786441	-0.719536896
99	Bull Creek Trib 7 @ JPS Occupancy Site 085	Bull Creek Trib 7	85	2	2	2	2	2	2	0	1	1	1	0	0	0	0	0	1	0	NA	NA	NA	NA	NA	NA	34.47033898	-7.032786441	-0.957542124
100	Bull Creek Trib 7 @ JPS Occupancy Site 086	Bull Creek Trib 7	86	2	2	2	2	2	2	0	0	0	0	0	0	0	0	0	1	0	NA	NA	NA	NA	NA	NA	19.47033898	-5.508786441	-0.959168736
101	Bull Creek Trib 7 @ JPS Occupancy Site 087	Bull Creek Trib 7	87	2	2	2	2	2	2	0	0	0	1	0	0	0	0	0	1	0	NA	NA	NA	NA	NA	NA	-35.52966102	9.731213559	-0.858983866
102	Bull Creek Trib 7 @ JPS Occupancy Site 088	Bull Creek Trib 7	88	2	2	2	0	0	NA	0	0	0	1	0	0	0	0	0	1	0	NA	NA	NA	-34.29123711	8.461022222	0.256576372	-33.86299435	7.699213559	-1.135139103
103	Bull Creek Trib 7 @ JPS Occupancy Site 089	Bull Creek Trib 7	89	0	0	NA	0	0	0	0	0	0	1	1	0	0	0	0	1	0	-42.50231481	7.03921194	1.901499528	-33.45790378	2.873022222	-0.934705502	-34.52966102	6.683213559	-1.144273951
104	Bull Creek Trib 7 @ JPS Occupancy Site 090	Bull Creek Trib 7	90	0	0	1	0	0	0	0	0	0	0	1	0	0	0	0	1	0	15.49768519	-3.12078806	-0.746069077	-9.791237113	-2.206977778	-1.432832616	-11.52966102	-1.444786441	-0.991128564
105	Bull Creek Trib 7 @ JPS Occupancy Site 091	Bull Creek Trib 7	91	1	1	1	1	1	1	1	1	1	0	1	0	0	0	0	1	0	-6.168981481	0.43521194	-1.694516355	5.875429553	-5.254977778	-1.517488407	-3.196327684	-7.540786441	-0.211865145
106	Bull Creek Trib 7 @ JPS Occupancy Site 092	Bull Creek Trib 7	92	2	2	2	NA	NA	NA	0	0	0	1	1	0	0	0	0	1	0	NA	NA	NA	-30.79123711	-3.222977778	NA	-32.19632768	4.651213559	-0.393699037
107	Bull Creek Trib 7 @ JPS Occupancy Site 093	Bull Creek Trib 7	93	0	0	NA	0	0	NA	0	0	0	1	0	0	0	0	0	1	0	-41.00231481	-3.12078806	2.813667275	-28.29123711	-1.190977778	-0.980860495	-27.86299435	0.587213559	-0.489505896
108	Bull Creek Trib 7 @ JPS Occupancy Site 094	Bull Creek Trib 7	94	0	0	0	0	0	0	0	0	0	0	0	0	0	0	0	1	0	-37.50231481	16.18321194	-1.557069129	-17.45790378	17.09702222	-1.046003697	-18.52966102	19.89121356	-0.28914685
109	Bull Creek Trib 7 @ JPS Occupancy Site 095	Bull Creek Trib 7	95	NA	NA	NA	0	0	NA	0	0	0	1	1	0	0	0	0	1	0	-39.50231481	-1.59678806	NA	-30.79123711	0.841022222	0.454566271	-29.86299435	-6.524786441	-0.216663959
110	Bull Creek Trib 7 @ JPS Occupancy Site 096	Bull Creek Trib 7	96	0	0	0	0	0	0	0	0	0	1	1	0	0	0	0	1	0	-22.83564815	7.54721194	0.940334653	-14.12457045	7.953022222	-0.603624531	-16.19632768	4.651213559	0.165597049
111	Bull Creek Trib 7 @ JPS Occupancy Site 097	Bull Creek Trib 7	97	0	0	0	0	0	0	0	0	0	1	1	0	0	0	0	1	0	-36.83564815	1.95921194	0.41738394	-26.79123711	2.873022222	0.34820462	-27.86299435	0.587213559	0.101555731
112	Bull Creek Trib 7 @ JPS Occupancy Site 098	Bull Creek Trib 7	98	0	0	0	0	0	0	0	0	0	1	1	0	0	0	0	1	0	-26.16898148	3.99121194	2.752214366	-24.12457045	-1.190977778	-0.043386304	-22.19632768	6.175213559	-0.91213219
113	Bull Creek Trib 7 @ JPS Occupancy Site 099	Bull Creek Trib 7	99	0	0	0	0	0	0	0	0	0	1	1	0	0	0	0	1	0	-7.835648148	0.94321194	0.696742068	-7.45790378	1.755422222	-0.005739553	-32.86299435	8.715213559	-0.649150401
114	Bull Creek Trib 7 @ JPS Occupancy Site 100	Bull Creek Trib 7	100	0	0	0	0	0	0	0	0	0	1	1	0	0	0	0	1	0	13.83101852	-5.15278806	0.438580589	0.875429553	-2.206977778	0.188937653	-17.19632768	-3.984786441	-0.92914638
115	Bull Creek Trib 7 @ JPS Occupancy Site 101	Bull Creek Trib 7	101	0	0	0	0	0	0	0	0	0	1	1	0	0	0	0	1	0	-27.83564815	0.43521194	0.991822334	-15.79123711	-2.206977778	0.422545595	-28.19632768	3.127213559	-1.034234079
116	Bull Creek Trib 7 @ JPS Occupancy Site 102	Bull Creek Trib 7	102	0	0	0	0	0	0	0	0	0	1	1	0	0	0	0	1	0	-40.50231481	-0.58078806	-0.067371129	-31.12457045	-3.222977778	0.484850898	-32.52966102	-1.444786441	-0.96291673
117	Bull Creek Trib 7 @ JPS Occupancy Site 103	Bull Creek Trib 7	103	2	2	2	NA	NA	NA	0	0	0	1	1	0	0	0	0	1	0	NA	NA	NA	-34.79123711	-7.794977778	NA	-30.86299435	-3.984786441	-0.524125277
118	Bull Creek Trib 7 @ JPS Occupancy Site 105	Bull Creek Trib 7	105	0	1	0	0	0	0	0	0	0	0	1	0	0	0	0	1	0	-40.83564815	2.46721194	-0.55579721	-29.79123711	1.857022222	-0.38613555	-30.19632768	-1.952786441	-0.443732816
